# Supplementary material for: Knowledge, Attitudes and Perceptions of COVID-19 Vaccination among Healthcare Workers of an Inner-City Hospital in New York
Source: Vaccines (Basel). 2021 May 17;9(5):516. doi: 10.3390/vaccines9050516 (PMC8156250; doi:10.3390/vaccines9050516)
Supplement: Supplementary file 1 [file vaccines-09-00516-s001.zip]

Archive with 1 entries (1 files):
- vaccines-1200918-supplementary.pdf
